# Supplementary material for: Physiological Characteristics of Putative Enterobacteria Associated with Meat and Fish Available in Southern Brazilian Retail Markets: Antimicrobial Susceptibility, Toxic Metal Tolerance and Expression of Efflux Pumps
Source: Antibiotics (Basel). 2022 Nov 22;11(12):1677. doi: 10.3390/antibiotics11121677 (PMC9774923; doi:10.3390/antibiotics11121677)
Supplement: Supplementary file 1 [file antibiotics-11-01677-s001.zip]

Archive with 1 entries (1 files):
- antibiotics-1994125-supplementary.pdf
